# Supplementary material for: Can Microfluidics Improve Sperm Quality? A Prospective Functional Study
Source: Biomedicines. 2024 May 20;12(5):1131. doi: 10.3390/biomedicines12051131 (PMC11118748; doi:10.3390/biomedicines12051131)
Supplement: Supplementary file 1 [file biomedicines-12-01131-s001.zip]

Archive with 1 entries (1 files):
- biomedicines-2993196-supplementary.pdf
